# Supplementary material for: Influence of Talc Substitution with Starches from Different Botanical Origins on Rheological and Absorption Properties of Stiff Zinc Oxide Paste Formulations
Source: Pharmaceutics. 2025 May 8;17(5):627. doi: 10.3390/pharmaceutics17050627 (PMC12115069; doi:10.3390/pharmaceutics17050627)
Supplement: Supplementary file 1 [file pharmaceutics-17-00627-s001.zip]

Archive with 1 entries (1 files):
- pharmaceutics-3603035-supplementary.pdf
